# Supplementary material for: Genetic Mapping and Characterization of the Clubroot Resistance Gene BraPb8.3 in Brassica rapa
Source: Int J Mol Sci. 2024 Sep 28;25(19):10462. doi: 10.3390/ijms251910462 (PMC11477069; doi:10.3390/ijms251910462)
Supplement: Supplementary file 1 [file ijms-25-10462-s001.zip]

Archive with 1 entries (1 files):
- ijms-3172209-supplementary.pdf
